# Supplementary material for: Roads and cities of 18th century France
Source: Sci Data. 2015 Sep 15;2:150048. doi: 10.1038/sdata.2015.48 (PMC4571106; doi:10.1038/sdata.2015.48)
Supplement: Supplementary file 1 [file sdata201548-isa1.zip]

Archive with 3 entries (3 files):
- i_Investigation.txt
- s_study_Perret.txt
- a_assay_Perret.txt
