# Supplementary material for: Roads and cities of 18th century France
Source: Sci Data. 2015 Sep 15;2:150048. doi: 10.1038/sdata.2015.48 (PMC4571106; doi:10.1038/sdata.2015.48)
Supplement: Supplementary file 1 [file sdata201548-isa1.zip › s_study_Perret.txt]

Source Name	Characteristics[geographical location]	Term Source REF	Term Accession Number	Characteristics[environment type]	Term Source REF	Term Accession Number	Protocol REF	Sample Name
Cassini dataset	French Republic	GAZ	GAZ:00002940	anthropogenic habitat	ENVO	ENVO:00002031	Map selection	Cassini dataset
