# Supplementary material for: Roads and cities of 18th century France
Source: Sci Data. 2015 Sep 15;2:150048. doi: 10.1038/sdata.2015.48 (PMC4571106; doi:10.1038/sdata.2015.48)
Supplement: Supplementary file 1 [file sdata201548-isa1.zip › a_assay_Perret.txt]

Sample Name	Protocol REF	Parameter Value[software]	Protocol REF	Assay Name	Raw Data File	Comment [Data Repository]	Comment [Data Record Accession]	Comment [Data Record URI]
Cassini dataset	Map digitization	Quantum GIS	Road network extraction	france_cassini_roads	france_cassini_roads.zip	"Harvard Dataverse
Network"	doi:10.7910/DVN/28674	http://dx.doi.org/10.7910/DVN/28674
Cassini dataset	Map digitization	Quantum GIS	City boundary extraction	france_cassini_cities.zip	france_cassini_cities.zip	"Harvard Dataverse
Network"	doi:10.7910/DVN/28674	http://dx.doi.org/10.7910/DVN/28674
